# Supplementary material for: RNA-seq analysis of antibacterial mechanism of Cinnamomum camphora essential oil against Escherichia coli
Source: PeerJ. 2021 Mar 17;9:e11081. doi: 10.7717/peerj.11081 (PMC7980702; doi:10.7717/peerj.11081)
Supplement: Supplemental Information 15 — The wet weight and dry weight are the average of three repeated experiments. Test regularly once a day for seven consecutive days to count the results of dry and wet weight. [file peerj-09-11081-s015.csv]

type	time	wet weight_g	dry weight_g
acetone	1	0.044	0.0016
acetone	2	0.0474	0.0014
acetone	3	0.0431	0.0018
acetone	4	0.0436	0.0012
acetone	5	0.0456	0.0016
acetone	6	0.0448	0.0013
acetone	7	0.0494	0.0012
water	1	0.0495	0.0021
water	2	0.0495	0.0022
water	3	0.048	0.0017
water	4	0.0467	0.0022
water	5	0.0455	0.0021
water	6	0.0465	0.002
water	7	0.049	0.0019
Camphor oil	1	0.0133	0.0003
Camphor oil	2	0.0115	0.0005
Camphor oil	3	0.013	0.0007
Camphor oil	4	0.0105	0.0005
Camphor oil	5	0.0156	0.0005
Camphor oil	6	0.0102	0.0006
Camphor oil	7	0.0115	0.0006
