# Supplementary material for: RNA-seq analysis of antibacterial mechanism of Cinnamomum camphora essential oil against Escherichia coli
Source: PeerJ. 2021 Mar 17;9:e11081. doi: 10.7717/peerj.11081 (PMC7980702; doi:10.7717/peerj.11081)
Supplement: Supplemental Information 17 [file peerj-09-11081-s017.xlsx]

## Sheet: Sheet1
control	1/8MIC	1/4MIC	1/2MIC
1.01123	5.77637	2.82509	3.72707
0.999354	6.03919	3.44388	4.11753
0.989538	5.97219	3.31506	3.87771
