# Supplementary material for: RNA-seq analysis of antibacterial mechanism of Cinnamomum camphora essential oil against Escherichia coli
Source: PeerJ. 2021 Mar 17;9:e11081. doi: 10.7717/peerj.11081 (PMC7980702; doi:10.7717/peerj.11081)
Supplement: Supplemental Information 21 [file peerj-09-11081-s021.xlsx]

## Sheet: Sheet1
control	1/8MIC	1/4MIC	1/2MIC
1.32296	5.39089	3.77669	2.26118
0.962187	6.38599	4.35277	3.6209
0.785583	6.45077	4.59366	2.41518
