# Supplementary material for: RNA-seq analysis of antibacterial mechanism of Cinnamomum camphora essential oil against Escherichia coli
Source: PeerJ. 2021 Mar 17;9:e11081. doi: 10.7717/peerj.11081 (PMC7980702; doi:10.7717/peerj.11081)
Supplement: Supplemental Information 26 [file peerj-09-11081-s026.xlsx]

## Sheet: Sheet1
control	1/8MIC	1/4MIC	1/2MIC
0.912663	0.324938	0.694523	0.386337
1.04908	0.760389	0.755862	0.363392
1.04443	0.76477	0.765845	0.671565
