# Supplementary material for: RNA-seq analysis of antibacterial mechanism of Cinnamomum camphora essential oil against Escherichia coli
Source: PeerJ. 2021 Mar 17;9:e11081. doi: 10.7717/peerj.11081 (PMC7980702; doi:10.7717/peerj.11081)
Supplement: Supplemental Information 28 [file peerj-09-11081-s028.xlsx]

## Sheet: Sheet1
control	1/8MIC	1/4MIC	1/2MIC
0.97911	0.055322	0.018515	0.026518
1.01525	0.060072	0.017377	0.023831
1.00599	0.060153	0.018074	0.024422
